# Supplementary material for: A Transformer-Based Machine Learning Framework for Risk Stratification of Left Bundle Branch Block After Transcatheter Aortic Valve Replacement
Source: Diagnostics (Basel). 2026 May 7;16(10):1422. doi: 10.3390/diagnostics16101422 (PMC13206223; doi:10.3390/diagnostics16101422)
Supplement: Supplementary file 1 [file diagnostics-16-01422-s001.zip]

Archive with 2 entries (1 files):
- diagnostics-4256761-supplementary/
- diagnostics-4256761-supplementary/diagnostics-4256761-supplementary.pdf
